# Supplementary material for: Multi-Oxidant Environment as a Suicidal Inhibitor of Myeloperoxidase
Source: Antioxidants (Basel). 2023 Oct 30;12(11):1936. doi: 10.3390/antiox12111936 (PMC10668958; doi:10.3390/antiox12111936)
Supplement: Supplementary file 1 [file antioxidants-12-01936-s001.zip]

Archive with 2 entries (2 files):
- MPO supplierí»s datasheet.pdf
- Supplementary figures.pdf
